# Supplementary material for: Capturing relevant extracellular matrices for investigating cell migration
Source: F1000Res. 2015 Dec 7;4:F1000 Faculty Rev-1408. [Version 1] doi: 10.12688/f1000research.6623.1 (PMC4754037; doi:10.12688/f1000research.6623.1)
Supplement: Supplementary file 1 [file f1000research-4-7114-s0000.tgz]

Archive with 1 entries (1 files):
- ef7d9031-4085-4a6f-8ae2-ed78248caebd.wmv
